# Supplementary material for: Prognostic Impact of Genetic Variants of MECP2 and TIRAP on Clinical Outcomes of Systemic Lupus Erythematosus with and without Nephritis
Source: Biomolecules. 2021 Sep 18;11(9):1378. doi: 10.3390/biom11091378 (PMC8466489; doi:10.3390/biom11091378)
Supplement: Supplementary file 1 [file biomolecules-11-01378-s001.zip]

Archive with 1 entries (1 files):
- biomolecules-1372875-supplementary.tif
